# Supplementary material for: Mapping SBiP1 protein-protein interactions in Symbiodinium microadriaticum CassKB8 using the Yeast Two-Hybrid assay and structural prediction
Source: PLoS One. 2026 Feb 6;21(2):e0340367. doi: 10.1371/journal.pone.0340367 (PMC12880724; doi:10.1371/journal.pone.0340367)
Supplement: S1 Appendix — (FASTA) [file pone.0340367.s001.fasta]

>C1_HSP70 putative Hsp70 homolog [partial nucleotide sequence]
CTGCAGCTCGAGCTCGATGGATCCSGTATCGATGCCCACCCTCTGAGGCCGAGGCGGCCGACATGTTTTTTTTTTTTTTT
TTTTTTTTTTTTTTCGGCATGCMCTGCMCAGCMCCGGATTGCWTTCCTTGGTCYCKGGRGGGGKGCCTACKGCAGGSGGC
TTGCTGCSCAGGCTAGCGGCRARAACSCATTGCCKGCRAGCGCCTGCTGCACTCGACGGCCTCAGGCCTAGTCAACCTCC
TCAACGGTCGGGCCGCTGGSSCCSCCMCCGGGGGCMCCSCCCATGCCSCCMCCGGGCATGCCMCCCYCGGGCATGCCSCC
MCCSCCAGTCSCCKGGWARACCTTCATCAKGAKGGGGTTCACGATGCCCTCGAGCTCCTTCTGCTTGGCCTCRAACTCST
CCTTCTCAGCRAGCTGGTTCTTGTCCAGCCAGTCCAGGGTCTCCKGGACTGCSCTCTCRATYTTTTCCTTGTCYCCSCCC
TCRAACTTGTCCTTCASCTTCYCCTCGTTCAAGGKGTTGCGCAKGGKGAARCAKTAKTTCYCCAGGCCGTTCTTCSCCYC
RATTTTCAGCTTGTTCSCCYCGYCTTCGGCACGRAAYTTYYYTGCTTCCTGCACCAKGSGGTCRATYTCGRACKGCRACA
GGCGACCCTTCTCGTTGGKGATGGTAATCTGATTGGACTTGCCGGKGGACTTGTCCRAGGCGCTRACGTTCARAATTCCG
TTGGCATCGATGTCGTAGGTCACCTCGATCTGTGGCACGCCACGCGGGGCGGGCGGAATGCCGTCCAAGTGGAACTTGCC
GAGCAAGTTGTTGTCTTTCGTCATGGCACGCTCGCCCTCRAAGACCTGGATCAACACACCCGGCTGGTTGTCGGCATAGG
TGGTGAAGGTCTGTGCCTTTTTCGTTGGAATTGTTGTATTTCGCTCGATGAGCTTGGTCATGACACCACCGGCGGTCTCC
AGACCCATGGACAAAGGCGTCACATCCCAAAGCAGAAGGTCCTGCMCTGGGACGAACCCTYCGCYCGTCAGAATGCAGCT
GCACTGCGCACGTAGGCACTGCCTCATCAGGTATGGACTGTTCGGCTCTTGCCGTGAGACTCTGATCATGAACTGCACTT
GGGGATGCCCGTGAAG

>C2_POX18 peroxisomal multifunctional enzyme [partial nucleotide sequence]
AAGAAGATCTTTAATACGACTCACTATAGGGCGAGCGCCGCCATGGAGTACCCATACGACGTACCAGATTACGCTCATAT
GGCCATGGAGGCCAGTGAATTCCACCCAAGCAGTGGTATCAACGCAGAGTGGCCATTATGGCCCCGTAGCCATTTTGGCT
CAAGCGTTTGAAGATCGACTGATTGTAGCACCTAGCCTTCCGCACAGTTCTGTGTTTCCGCCATGAAGTCGCAGGCACTC
TTTGATGCCATGTCGGCAGCAGTGAAGGCCAAGGGCCCTGAGATGGTGAAGCTTGGCGGCGCGGTCTTCCAGTTCGTGAT
CAGCGATGGCGGCGACGCCGGCAAGTTCGTCCTGGACCTGAAGAACGGCAGCGGATCAGCCAAGGCTGGTGAAGAGGGCA
GTGCTGACTGCACCATTACCATGGCGGATGCTGACTTCATGGCCATGGCAGAAGGCAAGCTGGATGGCATGCAGGCCTTC
ATGGGCGGCAAGCTGAAGATCAAGGGCAACATGATGCTGGCCCAGAAGCTCCAGTCCATTCTGGAAGCCGCCAGGTGAGT
AGGCGGTGCTCATGACATTTGGTCATCGGTCGAGAGTTTTGTGCCGAAATTATGTGTAATCCGGGCAACTCCAAAGATCG
GAGGGCACCCAGATCGCAAGCTTGCATACTAATCCAAAAAAAAAAAAAAAAAAAAAAAAAAAAACCATGTCGGCCGCCTC
GGCCTCTAGAGGGTGGGCATCRATACGGGATCCATCGAGCTCGAGCTGCAGATGAATCGTAGATACTGAAAAACCCCGCA
RGTTCACTTCAACKGTGCATCGTGCACCATCTCAATTTCTTTCATTTATACATCGTTTTGCCTTCTTTTATGTAACTATA
CTCCTCTAAGTTTCAATCTTGGCCATGTAACCTCTGATCTATAGAATTTTTTAAATGACTAGAATTAATGCCCATCTTTT
TTTTGGACCTAAATTCTTCATGAAAATATWTTACGAGGGCTTATTCAGAGCTTGGACTCCTCGCAGAGTTGTCAGTCTCA
TYCAGTGYCGCTGGYCTACTGCAGAACTACGAAGATGAAAGTCAATCGTGTRATCGTGTGACATCTAACTAGCGATTCCT
ATGAA

>C3_unknown uncharacterized protein [partial nucleotide sequence]
AAGAGATCTTTATACGACTCACTATAGGGCGAGCGCCGCCATGGAGTACCCATACGACGTACCAGATTWCGCTCATATGG
CCATGGAGGCCAGTGAATTCCACCCAAGCAGTGGTATCAAACGCAGAGTGGCCATTATGGCCCCGTAGCCATTTTGGCTC
AAGAGTTTTCAAGTCGAGAGTGGAAAGACCCCTGCGGCCATGAGCTCCCCAGATCCTCCAGCAGACTTCTTCCCGAACGT
ACTGGAAGACCGGGGACTTGGGAGCCAAGGACTCGAGCGTCAAAGAAGCTCTGGCTCACGGCGACTTTTCAAGGCCAGGG
TCCAGCCCGATGCAGAGCTGAAGAAGGACACAGAGTCCTCTTTTGACGTCGAAGGTGTCCTGGATGTCTTGGTCGCCCTC
CGATGCTTTCTGCCACTGCATTGACGGATTCTGCAGGGATCGTGAGGAATTGAGGACCCGTGCTTGTCAAGCTGCTCGAG
TCCAGGGTTGCTCTTGTCGGCACGCAGGCCACAAGGGATGTACAGAAGCCCTAGGCAGGTTGCAGATACCCGCTTTTCGC
ATAGACCTCGCAGCTGAAAGGCATCATTTTGCCCTCCAAAGCAGCAAGCCAGCGATGGCGCAGACACTGCCACCAGCGCA
GAAAAGGTTGGTCTGCATCCGAACCCAACAAGGGCGGTACCCTGCTTCTTTGAATCAGCGGGATGCACGCTTGTACAGGT
CTTTGCCTCGGGCTGTCGCCTTTGCAGAAGCGTTGAAAGCAGGTGTCGGACCTTATCCGACAAGTGCCCCCAGAGGGAGT
TCCTCTGCCTGCCAAAAAAAAAAAAAAAAAAAAAAAAAAAMCATGTCGGCCGCCTCGGCCTCTAGAGGGTGGGCATCGAT
ACGGGATCCATCGAGCTCGAGCTGCAGATGAATCGTAGATACTGAAAAACCCCGCAAGTTCMCTTCAACTGTGCATCGTG
CACCATCTCAATTTCTTTCATTTATACATCGTTTGCCTTCTTTTATGTAACTATACTCCCTCTAAGTTTCATCTGCCATG
TACCTCTGATCTATAAGATTTTAAATGACTAGATATGCCATCTTTTTTTGAACTATCTCAKGAAATWATAACAGGCTATC
GAAGCTGGAMCTCTCGCTAAGTTGTCAGTCTCCATCAGGCTTG

>C4_TARBP1 putative TARBP1/NOP58-like protein [partial nucleotide sequence]
TTCCACCCAAGCAGTGGTATCAACGCAGAGTGGCCATTATGGCCCCGTAGCCATTTTGGCTCAAGGCATCCAACAGGTTC
TGCTTTCGTAGAGCTTTAGAGCACCTGGCATTCGCAGCATGGCTCTCCGTGCGCTCTTGTTGTTCTTCGTGGCGCGGGCG
GCAGCAGAGGTCCCCGTGGAGGAGAAAGCCGTTGGGGAGCCTTGGCCCGAGTCAAGGCCAGGCTTGAAGGTGGGCCGGGG
CAGCGTGGGATATCCGAGCTGGTGCAGCACAGTGCCACTGGCGAGCTTGCAGTATGTCCCGGCCTGCCGTGGTTTTGCCG
GCACAGAGATCCGTCCTGCGGTTGGCCTGCCCTGCCTTGACTGGTGCCGCTGGGTTCCCGTGAACTCCTGGCTGGTGACC
CCCGACTGCCGCGGCTGCTCGGGCCCCGCTGCAGTCCCAGCCGGTTCTCCTGCGTCGCCGTTGGGCTGCGCTCATCATTG
CAGGTGGGTTCCGATCAACTCATGGCAGTACACACCCGAATGCCGACAGTGCAATGCGGAGACCATCGGAAACACTGGTG
GCACAGGATCTGGCACGGCTCCCACTGGCAGAGTGTGCGCCAACTGGTGCGGTTGGGTTCCAACCCTCTCCTGGCGGTAC
ACTCCCGAATGCCGAGGATGCTCGAGCAGCGGGCCAGTGGAGACCCCGGCGGCTCCTGTAACTCCGCAGTGCGAGACGTG
GTGCGGCTGGGTCGCGAGCCCCTCCTGGCAGTTCACCCTCGGCTGCCGTGGCTGTGGGGGAGAAAACCACACCGGGCCGC
TGCCCACGATCTTCGGCTGTGCCAGCTGGTGCGGATGGGTCCCAATCAACTCTTGGAGGTACACGCCGGAGTGCCGGGAC
TGCACACCGGGCGGGACCAACTCCACGAACCAGACGAACAACACCAACAGCACGCAGCCGCTCACCGGCGGATGTGCTCT
TTGGTGCGTGCATGTGCACAGCAGCTGGGAGCACACGCGGCTGCTCAGTGCGTGTGATGCGTCCGTACTATCAAAGACGG
ACTCAKTAGCTCGAGAGAATCCTGGCCGGAARTTAACCTGT

>C5_POX18 peroxisomal multifunctional enzyme [partial nucleotide sequence]
TGGTATCAACGCAGAGTGGCCATTATGGCCCCGTAGCCATTTTGGCTCAAGCGTTTGAAGATCGACTGATTGTAGCACCT
AGCCTTCCGCACAGTTCTGTGTTTCCGCCATGAAGTCGCAGGCACTCTTTGATGCCATGTCGGCAGCAGTGAAGGCCAAG
GGCCCTGAGATGGTGAAGCTTGGCGGCGCGGTCTTCCAGTTCGTGATCAGCGATGGCGGCGACGCCGGCAAGTTCGTCCT
GGACCTGAAGAACGGCAGCGGATCAGCCAAGGCTGGTGAAGAGGGCAGTGCTGACTGCACCATTACCATGGCGGATGCTG
ACTTCATGGCCATGGCAGAAGGCAAGCTGGATGGCATGCAGGCCTTCATGGGCGGCAAGCTGAAGGTCAAGGGCAACATG
ATGCTGGCCCAGAAGCTCCAGTCCATTCTGGAAGCCGCCAGGTGAGTAGGCGGTGCTCATGACATTTGGTCATCGGTCGA
GAGTTTTGTGCCGAAATTATGTGTAATCCGGGCAACTCCAAAGATCGGAGGGCACCCAGATCGCAAGCTTGCATACTAAC
CAGAAAAAAAAAAAAAAAAAAAAAAAAAAAA

>C6_MAP2B methionine aminopeptidase 2B-like [partial nucleotide sequence]
AAGAGATCTTTAATACGACTCACTATAGGGCGAGCGCCGCCATGGAGTACCCATACGACGTACCAGATTACGCTCATATG
GCCATGGAGGCCAGTGAATTCCACCCAAGCAGTGGTATCAACGCAGAGTGGCCATTATGGCCCCGTAGCCATTTTGGCTC
AAGGCTCAAGCTCCCGCATTCTGCATACTGCACTGAGCCCAGCTCCTTCTAGCCATGGCCAAGTCAAAGAACCACACCGG
GCACAACCAGATCTACAAGAACCACCGCAACGGCATCAAGAAGACCCGGCGACCACGCAAGATGTCCATGCGTGGCATGA
ACTGCCGCTTCGTGCGCAACCAGGCCTTCGCTAAGCGTGGTATGAAGTGCACACCGGAGGAGAAGGAGGAACGCCTGAAC
GCCCAGAAAGAGGCGCAGAAGCGCTTTGATGAGCAGAAGAAGAAGGAGGCCAGCAGTTGAGAAGCATCCGAGACGTGATG
ATGACCTGCAGACGTAAGCTCATGGAAAAAAAAAAAAAAAAAAAAAAAA

>C7_GTPBP1 GTP-binding protein 1-like [partial nucleotide sequence]
CATAGGTTTCCGAAGGTAGCAGAGCCATGGTCATCAAGACAGACCTGTGCAACTACACAGAGTACAGGATCTACCCTGGA
CATGGTCAGAAGTTTGTGGCGAAGGACGCCAAGGTCAACTTCTTCATTTCTGCCAAAGCGGACTCGCTGTACCACCAGCG
CATCAAGCCAGTGAAGCTCCGCTGGACTCAAGCCTGGCGTCGGCAAAACAAGAAGGGCAAGGTCGAGGAGGGTGGCAAGA
AGAAAGCCCGGAAGGCCCAGAAGTTCCAAAAGGCTATCGTCGGCATGTCTCTGGATGACCTCAAGAAGAAGAAGGCGATG
AGGCCCGAGCTGCGCCAGGCAAGGGAGCAGGCTGCGAAGGAGGCCAAAGCCAAGCAGCAGGCAGACAAGAAGAAGGCTGC
CTCCAGCAAGCCTGCGGTGCCCAAGGGCAAGGCCGACAAGGGCGCGAAGCTTCCCAAGGGCGGAGGAGCGCCTGCTGGCG
GCTCCAAGAACTTCAAGGGCAAGAAGTGAGAGACACGAGATATCACACCAGCTGCTTCTGCGGAGACTCAAAAAAAAAAA
AAAAAAAAAAAAAAAA

>C8_WRAP73 WD repeat-containing protein 73-like [partial nucleotide sequence]
TTGTGAGACAGCATGGCTCGCCGAGCGCCCCAGCCGCTGACCTTCGGCCTCTTAGCGGCTCTCTTCGTGTGGAACACGGC
ATTCCTCCAGGTCGAGGCACCGACCCCCAAGCAGACGGTCCCGGTCGCTGCAGCAGCAGCGTTGTCAGCAGCTCCCTTGC
CAGCTCTCGCGGGCGAGCCTCCAAGCGTGGGCATTCACTGGTACTGGGACCTGGGCATCGGCACGATCCACGGCGAGACC
GCCAGCATTATCATCTGGGTGTTCCTGGTTTGCACCATCTTTGCTTTGGCCGGAGCAGGCGGCAGCAGCCGCAAGAGTGC
AGCGTAGAGATGCAGATTGCAACACGTCAGGCCAGGCGGTCCAGTGTGCAAAAAAGGGTGCGGCATGGTGCGGCATATGC
AGGGGTATGTATGCTGTAAGTTGCGGAAGTTGCGTAGGTGGAGGTGAATCACTGAATGATGGCACCTCGATGGTCGGTCG
GATGATGGTTTGCCGCAGACAGGGTCCAGCGCGCATTTGACGCATGCATGCAGTGTTTGTTTTGCACGGCCGACCGAACT
GCTATAGGATGTTCCGAGCACATGCATCTCGCTGCTTGGCCGTGAACATACTCAACGTCTTGTAGCCTTGTCTTAAAGGA
AGCCCAGGCTACGAAACCCTTGTGAGACAGCATGGCTCGCCGAGCGCCCCAGCTGCTGACCTTCGGCCTCTTAGCGGCGC
TCTTCGTGTGGAACACGGCATTCCTCCAGGTCGAGGCACCGACCCCCAAGCAGACGGTCCCGGTCGCTGCAGCAGCAGCG
TTGTCAGCAGCTCCCTTGCCAGCTCTCGCGGGCGAGCCTCAAGCGTGGCATTCACTGGTACTGGGACTGGCATCGGCACG
ATCACGGCGAGACGCAGCATTATCATCTGGGGTGTCTGGATGCACATCTTGCTTTGTGGACAGCGCAGCAGCGCAGGTKC
ACGTAAGTCGAACTATCTTAAGCGAAAAST

>C9_EFL elongation factor-like protein [partial nucleotide sequence]
CAGGATAAGACTGCGCCATGCCGGCCAATTCGGAGAAGCAGCACCTGTCCATCGTGATTTGCGGCCATGTCGACAGCGGA
AAGTCCACCACCACCGGTCGCTTGATCTTCGAGCTCGGTGGGCTGCCCGAGCGTGAGCTGGAGAAGCTGAAGCAGGAGGC
AGAGCGTCTGGGCAAGGGCTCCTTCGCTTTCGCTTTCTTCATGGACAGGCAGAAGGAGGAGCGCGAGCGAGGTGTGACCA
TCTCCTGCACCACCAAGGAGTTCTTTACGGAGAAGTGGCACTACACCATCATTAATGCACCGGGGCATCGTGACTTCATC
AAGAACATGATCACCGGTGCGTCCCAGGCCGATGTGGCCCTGATCATGGTGCCCGCCGACGGAAACTTCACCACGGCCAT
CGCCAAAGGCAACCACAAGGCTGGCGAGATTCAGGGCCAGACGCGTCAGCACTCCCGTCTGATCAATCTGCTCGGCGTGA
AGCAGATCTGCATCGGCGTGAACAAGATGGACTGTGACACCGCAGGCTACAAGCAGGCCCGGTACGATGAGGTGGCCAAC
GAGATGAAGAGCATGCTTGTTAAGGTTGGCTGGAAGAAGGACTTCATTGAGAAGAACACCCCCGTGATGCCGATCTCCGG
CTGGATGGGTGACAACTTGCTGAAGAAGTCCGAGAACATGGGCTGGTGGAAGGGTCAGACGTTGAGGTCGGCAGCGAGAA
GATCCATGTGGACACCGTCTATGACGTCCTGGACAAGATGTGCCGCGTGCCCGAGCGACCGGTGAGCGCTCCGATGAGGA
TGCCGATTTCCGGTATCTACAAGATCAAGGTGTCGGTGATGTGTTGGCCGGCGTGTGAGCAGTGTCGTGAGCCGGAGAGA
GTGTCTCTGCCACCCACACTGCGTCGATCCATGCACTGCAGTCTCACGTGCARATGCACACAGCGGTGKGTACTTCGCCC
AACCCAAG

>C10_POX18 peroxisomal multifunctional enzyme [partial nucleotide sequence]
TTCCGCACAGTTCTGTGTTTCCGCCATGAAGTCGCAGGCACTCTTTGATGCCATGTCAGCTGCAGTGAAGGCCAAGGGCC
CTGAGATGGTGAAGCTTGGCGGCGCGGTCTTCCAGTTCGTGATCAGCGATGGCGGCGACGCCGGCAAGTTCGTCCTGGAC
CTGAAGGACGGCAGCGGATCAGCCAAGGCTGGTGAAGAGGGCAGTGCTGACTGCACCATTACCATGGCGGATGCTGACTT
CATGGCCATGGCAGAAGGCAAGCTGGATGGCATGCAGGCCTTCATGGGCGGCAAGCTGAAGATCAAGGGCAACATGATGC
TGGCCCAGAAGCTCCAGTCCATTCTGGAAGCCGCCAGGTGAGTAGGCGGTGCTCATGACGTTTGGTCATCGGTCGAGAGT
TTTGTGCCGAAATTATGTGTAATCCGGGCAACTCCAAAGATCGGAGGGCACCCAGATCGCAAGCTTGCATAGGAAAAAAA
AAAAAAAAAAAAAAAAAAAAAA

>C11_TARBP1 putative TARBP1/NOP58-like protein [partial nucleotide sequence]
GCATTCGCAGCATGGCTCTCCGTGCGCTCTTGTTGTTCTTCGTGGCGCGGGCGGCAGCAGAGGTCCCCGTGGAGGAGAAA
GCCGTTGGGGAGCCTTGGCCCGAGTCAAGGCAGGCTTGAAGGTGGGCCGGGGCAGCGTGGGATATCCGAGCTGGTGCAGC
ACAGTGCCACTGGCGAGCTTGCAGTATGTCCCGGCCTGCCGTGGTTTTGCCGGCACAGAGATCCGTCCTGCGGTTGGCCT
GCCCTGCCTTGACTGGTGCCGCTGGGTTCCCGTGAACTCCTGGCTGGTGACCCCCGACTGCCGCGGCTGCTCGGGCCCCG
CTGCAGTCCCAGCCGGTTCTCCTGCGTCGCCGTTGGGCTGCGCTCATCATTGCAGGTGGGTTCCGATCAACTCATGGCAG
TACACACCCGAATGCCGACAGTGCAATGCGGAGACCATCGGAAACACTGGTGGCACAGGATCTGGCACGGCTCCCACTGG
CAGAGTGTGCGCCAACTGGTGCGGTTGGGTTCCAACCCTCTCCTGGCGGTACACTCCCGAATGCCGAGGATGCTCGAGCA
GCGGGCCAGTGGAGACCCCGGCGGCTCCTGTAACTCCGCAGTGCGAGACGTGGTGCGGCTGGGTCGCGAGCCCCTCCTGG
CAGTTCACCCTCGGCTGCCGTGGCTGTGGGGGGGGAAAACCACACCGGGCCGCTGCCCACGATCTTCGGCTGTGCCAGCT
GGTGCGGATGGGTCCCAATCAACTCTTGGAGGTACACGCCGGAGTGCCGGGACTGCACACCGGGCGGGACCAACTCCACG
AACCAGACGACACACCAACAGCACGCAGCGCTCACGGCGATGTGCTCTTTGGTGCGTGCATGTGCACAGCAGCTGGGAGC
ACACGCGGCTGCTCAGTGCGTGTGATGCCCTTCGTACTATCAAAGACGGACTCAGTAGCTCCGAGAGAATCTGCCCGGGA
AGTWAGSCGGGAT
